# Supplementary material for: Integrating spectral signatures and microbial profiling to differentiate diseased and healthy corals in the Red sea
Source: Sci Rep. 2026 May 18;16:15349. doi: 10.1038/s41598-026-50675-z (PMC13184100; doi:10.1038/s41598-026-50675-z)
Supplement: Supplementary file 1 — Supplementary Material 1 [file 41598_2026_50675_MOESM1_ESM.txt]

Second derivative analysis

import pandas as pd
import numpy as np
import matplotlib.pyplot as plt
import os

input_excel = r"D:\PhD\Research article1\Spectral_sig_Final.xlsx"

output_dir = r"D:\PhD\Coral_Spectral_Results"

if not os.path.exists(output_dir):
    os.makedirs(output_dir)

df = pd.read_excel(input_excel)

wavelengths = df.iloc[:, 0]
data = df.iloc[:, 1:]

second_deriv = data.apply(lambda x: np.gradient(np.gradient(x, wavelengths), wavelengths), axis=0)

for sample_name in data.columns:
    plt.figure()
    plt.plot(wavelengths, second_deriv[sample_name], label='Second Derivative: ' + sample_name)
    plt.xlabel("Wavelength (nm)")
    plt.ylabel("Second Derivative R''")
    plt.title("Spectral Second Derivative - " + sample_name)
    plt.legend()
    plt.grid(True)

    image_path = os.path.join(output_dir, "second_derivative_" + sample_name + ".png")
    plt.savefig(image_path, dpi=300)
    plt.close()

second_deriv.insert(0, 'Wavelength', wavelengths)

output_excel_path = os.path.join(output_dir, "second_derivative_output.xlsx")

second_deriv.to_excel(output_excel_path, index=False)
