# Supplementary material for: Integrating spectral signatures and microbial profiling to differentiate diseased and healthy corals in the Red sea
Source: Sci Rep. 2026 May 18;16:15349. doi: 10.1038/s41598-026-50675-z (PMC13184100; doi:10.1038/s41598-026-50675-z)
Supplement: Supplementary file 2 — Supplementary Material 2 [file 41598_2026_50675_MOESM2_ESM.txt]

# 📦 Import required libraries
import pandas as pd
import numpy as np
import matplotlib.pyplot as plt
from mpl_toolkits.mplot3d import Axes3D
from sklearn.decomposition import PCA
from sklearn.preprocessing import StandardScaler
import os

# 📂 Load your data files
spectral_file = "D:/PhD/Coral_Spectral_Results/second_derivative_output.xlsx"
condition_file = "D:/PhD/Coral_Spectral_Results/sample_conditions.xlsx"
output_dir = "D:/PhD/Coral_Spectral_Results/PCA"

# Create output directory if it doesn't exist
if not os.path.exists(output_dir):
    os.makedirs(output_dir)

# Read spectral data and sample condition data
df_spectral = pd.read_excel(spectral_file)
df_conditions = pd.read_excel(condition_file)

# 📊 Prepare the data for PCA
X = df_spectral.drop(columns=["Wavelength"]).T  # Transpose: samples as rows
sample_names = X.index
wavelengths = df_spectral["Wavelength"]

# Standardize the data
scaler = StandardScaler()
X_scaled = scaler.fit_transform(X)

# Apply PCA with 3 components
pca = PCA(n_components=3)
X_pca = pca.fit_transform(X_scaled)

# 🔍 Create a DataFrame with PCA results (scores)
df_pca = pd.DataFrame(X_pca, columns=["PC1", "PC2", "PC3"])
df_pca["Sample Name"] = sample_names
df_result = pd.merge(df_pca, df_conditions, on="Sample Name", how="left")

# 💾 Export PCA scores
scores_path = os.path.join(output_dir, "PCA_scores_3D.xlsx")
df_result.to_excel(scores_path, index=False)

# 💾 Export PCA loadings
loadings = pd.DataFrame(pca.components_, columns=X.columns)
loadings.insert(0, "Principal Component", ["PC1", "PC2", "PC3"])
loadings_path = os.path.join(output_dir, "PCA_loadings_3D.xlsx")
loadings.to_excel(loadings_path, index=False)

# 🎨 3D Visualization of PCA results
fig = plt.figure(figsize=(10, 8))
ax = fig.add_subplot(111, projection="3d")

for condition in df_result["Condition"].unique():
    subset = df_result[df_result["Condition"] == condition]
    ax.scatter(subset["PC1"], subset["PC2"], subset["PC3"], label=condition, s=60)

ax.set_xlabel(f"PC1 ({pca.explained_variance_ratio_[0]*100:.2f}%)")
ax.set_ylabel(f"PC2 ({pca.explained_variance_ratio_[1]*100:.2f}%)")
ax.set_zlabel(f"PC3 ({pca.explained_variance_ratio_[2]*100:.2f}%)")
ax.set_title("3D PCA of Coral Spectral Second Derivatives")
ax.legend()
plt.tight_layout()
plt.show()

print("✅ PCA analysis completed.")
print("Scores saved to:", scores_path)
print("Loadings saved to:", loadings_path)
import matplotlib.pyplot as plt
import numpy as np
import os

# === 1. Extract Wavelengths and Compute Loadings ===
wavelengths = df_spectral["Wavelength"].values

# Use PC1 and PC2
loadings_pc1 = pca.components_[0]
loadings_pc2 = pca.components_[1]

# Compute absolute contribution to PC1
loadings_magnitude = np.abs(loadings_pc1)

# Get indices of top 10 contributing wavelengths
top_indices = np.argsort(loadings_magnitude)[-10:][::-1]

# === 2. Initialize the Plot ===
plt.figure(figsize=(10, 8))

# Plot PCA scores (sample distribution)
for condition in df_result["Condition"].unique():
    subset = df_result[df_result["Condition"] == condition]
    plt.scatter(subset["PC1"], subset["PC2"], label=condition, s=60)

# === 3. Plot Top 10 Loading Vectors (Arrows) ===
scale = 15  # Scale to make arrows visible

for idx in top_indices:
    wave = wavelengths[idx]
    x_loading = loadings_pc1[idx]
    y_loading = loadings_pc2[idx]
    
    plt.arrow(0, 0, x_loading * scale, y_loading * scale,
              color='black', alpha=0.7, head_width=0.05, length_includes_head=True)
    
    # Add wavelength label near the arrowhead
    plt.text(x_loading * scale * 1.1, y_loading * scale * 1.1,
             f"{wave:.1f} nm", fontsize=9, color='black')

# === 4. Final Plot Settings ===
plt.axhline(0, color='gray', linestyle='--', linewidth=0.6)
plt.axvline(0, color='gray', linestyle='--', linewidth=0.6)
plt.xlabel(f"PC1 ({pca.explained_variance_ratio_[0]*100:.2f}%)")
plt.ylabel(f"PC2 ({pca.explained_variance_ratio_[1]*100:.2f}%)")
plt.title("PCA Biplot with Top 10 Wavelength Vectors")
plt.legend()
plt.grid(True)
plt.tight_layout()

# === 5. Save the Plot ===
plt.savefig(os.path.join(output_dir, "PCA_biplot_Top10_Wavelengths.png"), dpi=300)
plt.show()
from scipy.stats import ttest_ind

# ✅ Perform independent t-tests for PC1 and PC2 between Healthy and Diseased groups
healthy_pc1 = df_result[df_result["Condition"] == "Healthy"]["PC1"]
diseased_pc1 = df_result[df_result["Condition"] == "Diseased"]["PC1"]
t_pc1, p_pc1 = ttest_ind(healthy_pc1, diseased_pc1)

healthy_pc2 = df_result[df_result["Condition"] == "Healthy"]["PC2"]
diseased_pc2 = df_result[df_result["Condition"] == "Diseased"]["PC2"]
t_pc2, p_pc2 = ttest_ind(healthy_pc2, diseased_pc2)

print(f"🧪 T-test for PC1: t = {t_pc1:.3f}, p = {p_pc1:.5f}")
print(f"🧪 T-test for PC2: t = {t_pc2:.3f}, p = {p_pc2:.5f}")
