# Supplementary material for: Integrating spectral signatures and microbial profiling to differentiate diseased and healthy corals in the Red sea
Source: Sci Rep. 2026 May 18;16:15349. doi: 10.1038/s41598-026-50675-z (PMC13184100; doi:10.1038/s41598-026-50675-z)
Supplement: Supplementary file 3 — Supplementary Material 3 [file 41598_2026_50675_MOESM3_ESM.txt]

# 📦 Step 1: Import required libraries
import pandas as pd
import seaborn as sns
import matplotlib.pyplot as plt
import os

# 📥 Step 2: Define input and output paths
input_file = r"D:\PhD\Coral_Spectral_Results\Vitek\CCA_Results\bacteria_spectral_means.xlsx"
output_dir = r"D:\PhD\Coral_Spectral_Results\Vitek\Clustering_Results"
os.makedirs(output_dir, exist_ok=True)

# 📄 Step 3: Read data
df = pd.read_excel(input_file)

# 🧹 Step 4: Set index to Dominant Bacteria and extract band columns
df.set_index('Dominant Bacteria', inplace=True)
band_columns = [col for col in df.columns if col.startswith("Band_")]
data = df[band_columns]

# 🎯 Step 5: Generate clustered heatmap
sns.set(font_scale=0.9)
clustermap = sns.clustermap(data, method='ward', metric='euclidean', cmap='viridis',
                             figsize=(12, 10), dendrogram_ratio=(.2, .1), cbar_pos=(0.02, 0.8, 0.03, 0.18))

# 💾 Step 6: Save figure
plot_path = os.path.join(output_dir, "bacterial_spectral_clustering_heatmap.png")
clustermap.savefig(plot_path, dpi=300)

# 💾 Step 7: Save clustered data to Excel
clustered_data = data.copy()
clustered_data['Cluster Order'] = clustermap.dendrogram_row.reordered_ind
clustered_data = clustered_data.sort_values('Cluster Order')
clustered_data.drop(columns='Cluster Order', inplace=True)

excel_path = os.path.join(output_dir, "bacterial_spectral_clustering_ordered.xlsx")
clustered_data.to_excel(excel_path)

print("✅ Clustering done. Outputs saved in:", output_dir)
