# Supplementary material for: Integrating spectral signatures and microbial profiling to differentiate diseased and healthy corals in the Red sea
Source: Sci Rep. 2026 May 18;16:15349. doi: 10.1038/s41598-026-50675-z (PMC13184100; doi:10.1038/s41598-026-50675-z)
Supplement: Supplementary file 4 — Supplementary Material 4 [file 41598_2026_50675_MOESM4_ESM.txt]

# 📦 Step 1: Import libraries
import pandas as pd
import matplotlib.pyplot as plt
import seaborn as sns
from sklearn.cluster import KMeans
from sklearn.preprocessing import StandardScaler
from sklearn.decomposition import PCA
import os

# 📥 Step 2: Load data
input_file = r"D:\PhD\Coral_Spectral_Results\Vitek\CCA_Results\bacteria_spectral_means.xlsx"
output_dir = r"D:\PhD\Coral_Spectral_Results\Vitek\Clustering_Results"
os.makedirs(output_dir, exist_ok=True)

df = pd.read_excel(input_file)
df.set_index('Dominant Bacteria', inplace=True)
band_columns = [col for col in df.columns if col.startswith('Band_')]
data = df[band_columns]

# 🔄 Step 3: Standardize data
scaler = StandardScaler()
data_scaled = scaler.fit_transform(data)

# 📊 Step 4: Apply K-Means with k=3
k = 3
kmeans = KMeans(n_clusters=k, init='k-means++', random_state=42)
df['Cluster'] = kmeans.fit_predict(data_scaled)

# 📉 Step 5: Visualize clusters with PCA
pca = PCA(n_components=2)
pca_result = pca.fit_transform(data_scaled)
df['PCA1'] = pca_result[:, 0]
df['PCA2'] = pca_result[:, 1]

plt.figure(figsize=(10, 7))
sns.scatterplot(data=df, x='PCA1', y='PCA2', hue='Cluster', palette='Set1', s=100)
for i in range(df.shape[0]):
    plt.text(df['PCA1'][i]+0.05, df['PCA2'][i], df.index[i], fontsize=9)

plt.title(f'K-Means Clustering (k={k}) on Spectral Data', fontsize=14)
plt.xlabel('PCA Component 1')
plt.ylabel('PCA Component 2')
plt.grid(True)
plt.tight_layout()

# 💾 Save figure and Excel
plot_path = os.path.join(output_dir, f'kmeans_clusters_k{k}.png')
plt.savefig(plot_path, dpi=300)

excel_output = os.path.join(output_dir, f'kmeans_clustered_data_k{k}.xlsx')
df.to_excel(excel_output)

print(f"✅ K-Means clustering with k={k} completed.")
print("📁 Outputs saved to:", output_dir)
