# Supplementary material for: Integrating spectral signatures and microbial profiling to differentiate diseased and healthy corals in the Red sea
Source: Sci Rep. 2026 May 18;16:15349. doi: 10.1038/s41598-026-50675-z (PMC13184100; doi:10.1038/s41598-026-50675-z)
Supplement: Supplementary file 5 — Supplementary Material 5 [file 41598_2026_50675_MOESM5_ESM.txt]

# 📦 Step 1: Import libraries
import pandas as pd
import seaborn as sns
import matplotlib.pyplot as plt
import os
# 📥 Step 2: Set file paths
input_file = r"D:\PhD\Coral_Spectral_Results\Vitek\Spectral_Microbial _Wavelengths _2.xlsx"
output_dir = r"D:\PhD\Coral_Spectral_Results\Vitek\Final\3"

# Create output directory if it doesn't exist
os.makedirs(output_dir, exist_ok=True)
# 📊 Step 3: Load data and calculate mean reflectance per bacteria
df = pd.read_excel(input_file)
band_columns = [col for col in df.columns if col.startswith('Band_')]
df_mean = df.groupby('Dominant Bacteria')[band_columns].mean().sort_index()
# 💾 Step 4: Export mean reflectance data to Excel (.xls)
output_excel = os.path.join(output_dir, "bacteria_spectral_means.xlsx")
df_mean.to_excel(output_excel, index=True)
# 🎨 Step 5: Create and save heatmap
plt.figure(figsize=(12, 8))

sns.heatmap(df_mean, cmap='viridis', cbar_kws={'label': 'Reflectance Intensity'}, linewidths=0.5)
plt.title('Spectral Heatmap of Bacterial Isolates (350–800 nm)', fontsize=14)
plt.xlabel('Spectral Band (nm)')
plt.ylabel('Dominant Bacteria')
plt.xticks(rotation=45)
plt.tight_layout()

plt.savefig(os.path.join(output_dir, "heatmap_bacteria_spectrum.png"), dpi=300)
plt.show()
# 📈 Step 6: Create and save line plot of spectral signatures
plt.figure(figsize=(12, 6))
wavelengths = [int(col.replace("Band_", "")) for col in band_columns]

for bacteria, row in df_mean.iterrows():
    plt.plot(wavelengths, row.values, label=bacteria, marker='o')

plt.title('Average Spectral Signature per Bacterial Isolate', fontsize=14)
plt.xlabel('Wavelength (nm)')
plt.ylabel('Reflectance')
plt.legend(title='Bacteria', bbox_to_anchor=(1.05, 1), loc='upper left')
plt.grid(True)
plt.tight_layout()
plt.savefig(os.path.join(output_dir, "spectral_line_plot.png"), dpi=300)
plt.show()
