# Supplementary material for: Integrating spectral signatures and microbial profiling to differentiate diseased and healthy corals in the Red sea
Source: Sci Rep. 2026 May 18;16:15349. doi: 10.1038/s41598-026-50675-z (PMC13184100; doi:10.1038/s41598-026-50675-z)
Supplement: Supplementary file 6 — Supplementary Material 6 [file 41598_2026_50675_MOESM6_ESM.txt]

# 📦 Step 1: Import necessary libraries
import pandas as pd
import matplotlib.pyplot as plt
import seaborn as sns
from skbio.stats.ordination import cca
from sklearn.preprocessing import StandardScaler
import os
# 📥 Step 2: Load data
input_file = r"D:\PhD\Coral_Spectral_Results\CCA\Bacteria_CCA_Input - Copy.xlsx"
output_dir = r"D:\PhD\Coral_Spectral_Results\CCA\Final"
os.makedirs(output_dir, exist_ok=True)

df = pd.read_excel(input_file)
# 🧹 Step 3: Split into spectral (X) and environmental (Y) matrices
band_columns = [col for col in df.columns if col.startswith("Band_")]
X = df[band_columns]
env_columns = ['Temp', 'pH', 'Salinity']
Y = df[env_columns]
Y_scaled = pd.DataFrame(StandardScaler().fit_transform(Y), columns=env_columns)
# 🧪 Step 4: Run CCA
cca_result = cca(X, Y_scaled)
# 📊 Step 5: Extract sample scores
sample_scores = pd.DataFrame(cca_result.samples.values, columns=cca_result.samples.columns)
sample_scores['Bacteria'] = df['Dominant Bacteria'].values
# 💾 Step 6: Save CCA scores to Excel
excel_output = os.path.join(output_dir, "CCA_scores.xlsx")
sample_scores.to_excel(excel_output, index=False)
# 📈 Step 7: Plot and save CCA biplot
plt.figure(figsize=(10, 8))
sns.scatterplot(data=sample_scores, x='CCA1', y='CCA2', hue='Bacteria', s=100, palette='Set2')

# Add environmental vectors (arrows)
for i, variable in enumerate(env_columns):
    plt.arrow(0, 0, 
              cca_result.features.iloc[i, 0]*2, 
              cca_result.features.iloc[i, 1]*2,
              color='black', alpha=0.7, head_width=0.05)
    plt.text(cca_result.features.iloc[i, 0]*2.2, 
             cca_result.features.iloc[i, 1]*2.2,
             variable, fontsize=12, color='black')

plt.title('Canonical Correspondence Analysis (CCA)', fontsize=14)
plt.xlabel('CCA1')
# Save high-resolution plot
plot_path = os.path.join(output_dir, "CCA_biplot.png")
plt.savefig(plot_path, dpi=300)
sns.scatterplot(data=sample_scores, x='CCA1', y='CCA2', hue='Bacteria', palette='tab10', s=120, edgecolor='black')
plt.arrow(0, 0,
          cca_result.features.iloc[i, 0]*2.5,
          cca_result.features.iloc[i, 1]*2.5,
          color='red', alpha=0.8, head_width=0.05)
plt.xlabel('CCA Axis 1 (explained variance %)', fontsize=13)
plt.ylabel('CCA Axis 2 (explained variance %)', fontsize=13)
plt.title('CCA Biplot – Bacteria vs Environmental Variables', fontsize=15)
plt.style.use('seaborn-whitegrid')  # أو 'ggplot', 'classic', 'bmh'...

plt.show()

plt.ylabel('CCA2')
plt.grid(True)
plt.axhline(0, color='gray', linestyle='--')
plt.axvline(0, color='gray', linestyle='--')
plt.tight_layout()
