# Supplementary material for: Integrating spectral signatures and microbial profiling to differentiate diseased and healthy corals in the Red sea
Source: Sci Rep. 2026 May 18;16:15349. doi: 10.1038/s41598-026-50675-z (PMC13184100; doi:10.1038/s41598-026-50675-z)
Supplement: Supplementary file 7 — Supplementary Material 7 [file 41598_2026_50675_MOESM7_ESM.txt]

# 📦 Import libraries
import pandas as pd
import seaborn as sns
import matplotlib.pyplot as plt
from scipy.stats import f_oneway, kruskal

# 📥 Load data (with clusters and environmental variables)
input_file = r"D:\PhD\Coral_Spectral_Results\Vitek\Clustering_Results\kmeans_clustered_data_k3.xlsx"
df = pd.read_excel(input_file)

# 🎯 Define environmental variables
env_vars = ['Temp', 'pH', 'Salinity']

# 📊 Descriptive statistics per cluster
desc_stats = df.groupby('Cluster')[env_vars].agg(['mean', 'std'])
print("📈 Descriptive Statistics per Cluster:")
print(desc_stats)

# 📊 Boxplots
for var in env_vars:
    plt.figure(figsize=(6, 4))
    sns.boxplot(x='Cluster', y=var, data=df, palette='Set2')
    plt.title(f'{var} by Cluster')
    plt.tight_layout()
    plt.savefig(f"D:/PhD/Coral_Spectral_Results/Vitek/Clustering_Results/boxplot_{var}.png", dpi=300)
    plt.show()

# 🧪 ANOVA or Kruskal-Wallis for each variable
print("\n📊 Statistical Tests:")
for var in env_vars:
    groups = [group[var].values for name, group in df.groupby('Cluster')]
    try:
        stat, p = f_oneway(*groups)
        test_type = 'ANOVA'
    except:
        stat, p = kruskal(*groups)
        test_type = 'Kruskal-Wallis'
    print(f"{var}: {test_type} p-value = {p:.4f}")
